# Supplementary material for: Characterization of an Integrated Active Glu-1Ay Allele in Common Wheat from Wild Emmer and Its Potential Role in Flour Improvement
Source: Int J Mol Sci. 2018 Mar 21;19(4):923. doi: 10.3390/ijms19040923 (PMC5979310; doi:10.3390/ijms19040923)
Supplement: Supplementary file 1 [file ijms-19-00923-s001.zip]

Archive with 3 entries (2 files):
- Supplementary/
- Supplementary/Figuer S1.pdf
- Supplementary/Table S1.pdf
